# Supplementary material for: Mucin Biology as a Local Diagnostic and Promising Therapeutic Target in Endometriosis: Expression and Glycosylation Profiling
Source: Int J Mol Sci. 2026 Jan 20;27(2):1010. doi: 10.3390/ijms27021010 (PMC12842299; doi:10.3390/ijms27021010)
Supplement: Supplementary file 1 [file ijms-27-01010-s001.zip]

Archive with 1 entries (1 files):
- ijms-4061327-supplementary.pdf
